# Supplementary material for: Acute effects of intermittent hypoxia–hyperoxia exposure on cardiovascular autonomic function and blood pressure in sedentary older adults: A pilot randomized controlled trial
Source: PLoS One. 2026 Jun 26;21(6):e0350802. doi: 10.1371/journal.pone.0350802 (PMC13308773; doi:10.1371/journal.pone.0350802)
Supplement: S2 — (XLSX) [file pone.0350802.s002.xlsx]

## Sheet: Hoja1
Group	Age	Weight	Height	RR_T1	SDNN_T1	LF%_T1	HF%_T1	LFHF_T1	RMSSD_T1	SpO2_T1	HR_T1	SBP_T1	DBP_T1	RR_T2	SDNN_T2	LF%_T2	HF%_T2	LFHF_T2	RMSSD_T2	SpO2_T2	HR_T2	SBP_T2	DBP_T2
1	66	65	170	869.19	9.51	57.3981	42.6019	1.34732	11.27	92	68	134	84	1033.04	11.74	13.7323	86.2677	0.159182	34.28	94	61	115	70
1	68	72	172	714.1	63.52	58.333	41.667	1.39998	18.02	93	77	155	80	950.21	75.81	21.6763	78.3237	0.276752	58.41	94	64	122	63
1	70	74	177	773.46	99.79	63.3593	36.6407	1.72921	32.43	93	74	135	86	974.57	115.04	24.7775	75.2225	0.32939	58.6	96	62	104	63
1	72	81	168	807.49	19.8	59.7936	40.2064	1.48716	7.04	95	72	134	77	927.02	31.83	40.8483	59.1517	0.690569	29.04	98	65	114	68
1	73	60	159	805.14	65.18	75.36	24.64	3.05844	53	93	71	115	72	910.77	74.68	57.79	42.21	1.36911	64	96	63	100	64
1	65	70	180	738.68	44.34	71.29	28.71	2.48311	42	93	75	111	80	872.19	57.11	51.01	48.99	1.04123	55	95	68	93	65
1	78	78	175	812.9	32.89	70.51	29.49	2.39098	30	93	70	146	78	963.65	42.78	51.24	48.76	1.05086	49	95	61	105	61
1	80	61	169	791.58	54.26	74.71	25.29	2.95413	35	90	73	125	68	988.47	64.34	56.74	43.26	1.3116	52	91	62	97	64
2	67	63	160	1043.09	75.58	64.6425	35.3575	1.82825	25.57	90	60	121	74	1023.09	72.28	68.13	31.87	2.13775	27.57	94	61	119	69
2	74	77	178	919.05	47.55	67.9436	32.0564	2.1195	34.62	90	63	147	79	937.05	48.55	66.23	33.77	1.96121	25.6	89	64	141	74
2	69	70	173	891.26	38.35	65.023	34.977	1.85902	29.07	96	67	106	73	901.26	31.35	64.87	35.13	1.84657	29.47	96	64	101	70
2	77	79	172	1012.05	82.08	72.5794	27.4206	2.6469	38.69	95	61	130	85	1027.35	84.28	70.79	29.21	2.42349	39.34	95	60	125	80
2	71	58	158	645.11	35.01	42.83	57.17	0.749169	43	93	80	114	76	647.32	33.51	39.27	60.73	0.646633	44	93	81	111	77
2	65	68	169	701.24	42.57	52.61	47.39	1.11015	48	96	74	135	55	712.44	42.3	53.21	46.79	1.13721	50	92	70	133	50
2	76	76	179	789.05	51.29	77.9	22.1	3.52489	45	97	72	116	71	769.02	50.16	75.16	24.84	3.02576	44	96	74	115	68
2	79	65	163	856.13	60.63	69.32	30.68	2.25945	52	94	77	124	71	859.93	60.5	72.52	27.48	2.63901	50	94	77	110	69
